# Supplementary material for: A Molecular Signal Integration Network Underpinning Arabidopsis Seed Germination
Source: Curr Biol. 2020 Oct 5;30(19):3703–3712.e4. doi: 10.1016/j.cub.2020.07.012 (PMC7544511; doi:10.1016/j.cub.2020.07.012)
Supplement: Table S1. List of Primers Used, Related to STAR Methods [file mmc2.xlsx]

## Sheet: Sheet1
	Vector construction
	Y1H
	EXPA1_0_-4_F	AAAAAAGCAGGCTTATATTATCCCAAGGTAA
	EXPA1_0_-4_R	AAAAAGCAGAGGAGGGGAGTAG
	EXPA1_-3_-7_F	AAAAAAGCAGGCTGCATCGAAACATTAGATT
	EXPA1_-3_-7_R	CAAGAAAGCTGGGTAGACACATGTGAGCTACA
	EXPA1_-6_-10_F	AAAAAAGCAGGCTCGTTGAACTTCTTCACCT
	EXPA1_-6_-10_R	CAAGAAAGCTGGGTAGTTGAAATCCAAGTGGG
	EXPA1_-9_-12_F	CATCCACATGCGGAGCTATCTC
	EXPA1_-9_-12_R	CAAGAAAGCTGGGTTATTAGGGTTAGATAGAT
	EXPA3_0_-4_F	AAAAAAGCAGGCTTTTTACCAAAAAAAATAT
	EXPA3_0_-4_R	GAGAGAAAGCGGGAAGGACTAC
	EXPA3_-3_-7_F	AAAAAAGCAGGCTCTAATTTATTTATTTGTA
	EXPA3_-3_-7_R	CAAGAAAGCTGGGTATTTCGGTATTCATAGTT
	EXPA3_-6_-10_F	AAAAAAGCAGGCTAAGTTGGAAGTGTTTGGA
	EXPA3_-6_-10_R	CAAGAAAGCTGGGTATTTTCTTGTGAACATAT
	EXPA3_-9_-12_F	TTCTTTTGCTTCTCTATCCATG
	EXPA3_-9_-12_R	CAAGAAAGCTGGGTAATTATTATAAGTTCCAA
	EXPA8_0_-4_F	AAAAAAGCAGGCTAAAAAATAAAATAAATAT
	EXPA8_0_-4_R	AATCTACAAATGGAAGGAATGG
	EXPA8_-3_-7_F	AAAAAAGCAGGCTAACAAAAAAAAAACCTTC
	EXPA8_-3_-7_R	CAAGAAAGCTGGGTATGGCCAAATGGGTGACT
	EXPA8_-6_-10_F	AAAAAAGCAGGCTATATGTTCACTTAAACCG
	EXPA8_-6_-10_R	CAAGAAAGCTGGGTTACACTTAAGTATTTATT
	EXPA8_-9_-12_F	ATAGAAGTGATACGAAAGTCTA
	EXPA8_-9_-12_R	CAAGAAAGCTGGGTTTTACGTAGTGATGGCCT
	EXPA9_0_-4_F	AAAAAAGCAGGCTTGATGTATTCTTTATTCT
	EXPA9_0_-4_R	GAGAGGGAGAGGGGAAGCTAGG
	EXPA9_-3_-7_F	AAAAAAGCAGGCTTTAAGGTCACTGTGACGC
	EXPA9_-3_-7_R	CAAGAAAGCTGGGTTCCAATCTTTGGTACTTA
	EXPA9_-6_-10_F	AAAAAAGCAGGCTTTTTAAAAAAATTCAACG
	EXPA9_-6_-10_R	CAAGAAAGCTGGGTCATGCATGTCATATTCAC
	EXPA9_-9_-12_F	AAAATTTAATTATTAACTCGAC
	EXPA9_-9_-12_R	CAAGAAAGCTGGGTAAGAATGTCATTTATTTA
	EXPA10_0_-4_F	AAAAAAGCAGGCTTTACTATAATAAGTTAAAC
	EXPA10_0_-4_R	ATAACTAAGAACCCAAGATGAC
	EXPA10_-3_-7_F	AAAAAAGCAGGCTATTATAGCTCATAAGGG
	EXPA10_-3_-7_R	CAAGAAAGCTGGGTTGTGTGCTACGAAACC
	EXPA10_-6_-10_F	AAAAAAGCAGGCTATTTTTTTTGAATTAAAT
	EXPA10_-6_-10_R	CAAGAAAGCTGGGTAAACTAAAAACATATTTG
	EXPA10_-9_-12_F	GTTACATAACACGCACGATATA
	EXPA10_-9_-12_R	CAAGAAAGCTGGGTATAGACGTATCAGGAAAC
	EXPA15_0_-4_F	AAAAAAGCAGGCTAAGTTTACCTCTATATAT
	EXPA15_0_-4_R	AAGAAGGTTGATGGTTGAAGTG
	EXPA15_-3_-7_F	AAAAAAGCAGGCTGTTCCTAACCATCAAAAC
	EXPA15_-3_-7_R	CAAGAAAGCTGGGTTGGCTTGTTCACCTGTTC
	EXPA15_-6_-10_F	AAAAAAGCAGGCTCAATAAACTGCTGTGGAC
	EXPA15_-6_-10_R	CAAGAAAGCTGGGTTGAAATAATCACGAGCAT
	EXPA15_-9_-12_F	TCATCTTACTGAGGGAATGGAG
	EXPA15_-9_-12_R	CAAGAAAGCTGGGTTCATTCACAAATTATAAT
	EXPA20_0_-4_F	AAAAAAGCAGGCTATCGATTTAAAAGTCTTA
	EXPA20_0_-4_R	GACTTTGACAGTCCGTTTCAGA
	EXPA20_-3_-7_F	AAAAAAGCAGGCTGATGATGCAGGGGAATGC
	EXPA20_-3_-7_R	CAAGAAAGCTGGGTTTTACAATGACATTATGA
	EXPA20_-6_-10_F	AAAAAAGCAGGCTTTCAAGCCTGTTATGACG
	EXPA20_-6_-10_R	CAAGAAAGCTGGGTGTCCCATCTCTATAGACA
	EXPA20_-9_-12_F	AATTGCTCACAAATGGGATGAA
	EXPA20_-9_-12_R	CAAGAAAGCTGGGTCGTACTCTTTGAATCCTC
	Y2H
	GAI-141M5F	GGGGACAAGTTTGTACAAAAAAGCAGGCTCGAACGGCGTCGTGGAAACC
	GAI-M5R	GGGGACCACTTTGTACAAGAAAGCTGGGTGCTAATTGGTGGAGAGTTTCCAAGCC
	RGA-204M5F	GGGGACAAGTTTGTACAAAAAAGCAGGCTCGGAGTCAACTCGTTCTGTTATCCTGG
	RGA-M5R	GGGGACCACTTTGTACAAGAAAGCTGGGTGTCAGTACGCCGCCGTCGA
	35S:TCP14
	35S:TCP14-attB1F	GGGGACAAGTTTGTACAAAAAAGCAGGCT TC ATGCAAAAGCCAACATCAA
	p35:TCP14-HA-R	GGGGACCACTTTGTACAAGAAAGCTGGGT G atcttgctgatcctcctc
	XVE:EXPA9
	XVE:EXPA9-F	GGGGACAAGTTTGTACAAAAAAGCAGGCT TC ATGGCGGCGAAAGTAATTA
	XVE:EXPA9-R	GGGGACCACTTTGTACAAGAAAGCTGGGT T TCAGACGCGGAAGTTCTTG
	BiFC
	NE-RGL2-SalIF	ACGC GTCGAC ATGAAGAGAGGATACGGAGAAACA
	NE-RGL2-KpnIR	GG GGTACC GGCGAGTTTCCACGCC
	CE-TCP14-BamHIF	CG GGATCC atgcaaaagccaacatcaagt
	CE-TCP14-SmaIR	TCCCCCGGG atcttgctgatcctcctcatca
	CE-TCP15-SalIF	ACGC GTCGAC atggatccggatccggat
	CE-TCP15-SmaIR	TCCCCCGGG ggaatgatgactggtgcttcc
	CE-ZML1-XhoIF	CCG CTCGAG atggatgatcttcatggaagaaa
	CE-ZML1-SmaIR	TCCCCCGGG ctgtgtgttgctaatgtcacca
	GT-PCR
	At2g28810-LP	TAACCAAAACAGAAAAGTGCG
	At2g28810-RP	GCGGTAAAAATCACACAAAAAG
	ZML1-LP	CCTCGTATCATGTGAAGAATGG
	ZML1-RP	CGTCAAATGGTTGTGAACATG
	MYB73-LP	AGAGAGTGGAAGAAACGCTCC
	MYB73-RP	CCTCCGGAGATAGCTGGTTAC
	PAT1-LP	TAAATCACACGCCGGTTTAAG
	PAT1-RP	AAGCTCCCAACCGTTGAATAG
	ERF7-LP	TTCAAAGTCTCGTTTTCCGAC
	ERF7-RP	AAGGAAGAAAGACGGTGAAGC
	MYB30-LP	AAGATATGACGCAATTGCAGC
	MYB30-RP	CTTTGGAGGCTTTACCTCCAC
	LBb1.3	ATTTTGCCGATTTCGGAAC
	RT-PCR
	At2g28810-attB1F	GGGGACAAGTTTGTACAAAAAAGCAGGCTTC ATGGTTTTCTCATCCGTC
	At2g28810-attB2R	GGGGACCACTTTGTACAAGAAAGCTGGGTT TCACATAAGATGCTGGTG
	MYB30-attB1F	GGGGACAAGTTTGTACAAAAAAGCAGGCTTC ATGGTGAGGCCTCCTTGTT
	MYB30-attB2R	GGGGACCACTTTGTACAAGAAAGCTGGGTT TCAGAAGAAATTAGTGTT
	PAT1-attB1F	GGGGACAAGTTTGTACAAAAAAGCAGGCTTC ATGTACAAGCAGCCTAGA
	PAT1-attB2R	GGGGACCACTTTGTACAAGAAAGCTGGGTT TCATTTCCAAGCACACGA
	ERF7-attB1F	GGGGACAAGTTTGTACAAAAAAGCAGGCTTC ATGAGGAAAGGGAGAGGC
	ERF7-attB2R	GGGGACCACTTTGTACAAGAAAGCTGGGTT TCAGAGACGTAGATCGGT
	XVE:EXPA9-F	GGGGACAAGTTTGTACAAAAAAGCAGGCT TC ATGGCGGCGAAAGTAATTA
	attB2-R	GGGACCACTTTGTACAAGAAAGC
	qGAPC-F	AGCTGCTACCTACGATG
	qGAPC-R	CACACGGGAACTGTAAC
	qPCR
	qGAPC-F	AGCTGCTACCTACGATG
	qGAPC-R	CACACGGGAACTGTAAC
	qEXPA1-F	AAGAACTGGATGGCAAGCGA
	qEXPA1-R	TGCTTCTACTGTGAAGGTCTGG
	qEXPA3-F2	CTTAACCGCAACAAACGCCA
	qEXPA3-R	CGCGCCGCCCATTGT
	qEXPA8-F	CACCATGGGCGGAGCTT
	qEXPA8-R	CCACCTCGGGTCATCGTTAC
	qEXPA9-F	CCAAGGTCAACAAATGGCGG
	qEXPA9-R	ACACGCACCACCCATAGTG
	qEXPA10-F	TCACCCATGTGCAGGTTGTT
	qEXPA10-R	CACAAGCACCACCCATTGTG
	qEXPA15-F	ATCAAGTGTCAGAGCGACGG
	qEXPA15-R	CACGGAACCCTTCTGTAGGA
	qEXPA20-F	GCTACTGGAGGCGCTTGTG
	qEXPA20-R	AATCGGAGGAGAGTCCCGAA
	qTCP14-F	GGAGGAAGAAGTGACGGTGG
	qTCP14-R	CCACTAGCTTGAGAGTCGCC
	qTCP15-F	ACAGCCTTTGGCTTCTGGTT
	qTCP15-R	GTTATGGTTCCCCGTCTCCG
	qRAP2.3-F	CCGATTATGCCCCTCTCGTC
	qRAP2.3-R	ACGTTAACTTGGTTGGTGGGA
	CHIP-qPCR
	pEXPA1-#1F	GCAAACGGACCGTCCATGAT
	pEXPA1-#1R	TTCAACGGCAGAAATCGACG
	pEXPA1-#2F	ACCAGACACGACTTCTTCATC
	pEXPA1-#2R	AGATCGATGTACCACGACACG
	pEXPA1-#3F	TCCAGCCTCCATATTGACCTT
	pEXPA1-#3R	AACACCAACTTTACCTTGGGA
	pEXPA1-#4F	TGCCTCTTTGCTTTTTCATGC
	pEXPA1-#4R	GGGACCAAAAACCGCTGAAG
	pEXPA8-#1F	ACTAACAAGGATTGCAGCTGAT
	pEXPA8-#1R	ACATTAGAATTTAAAATAAGGGCGT
	pEXPA8-#2F	CCGTTGAACATGATGATGCATTG
	pEXPA8-#2R	TCATACCTCACATTTTTGTTGAAGG
	pEXPA8-#3F	GTGGCCACAACCTTCAAAGTC
	pEXPA8-#3R	TTTTTGTTGCGGCCAGATTTA
	pEXPA8-#4F	AAGGCACAATTCTCTCGCAA
	pEXPA8-#4R	TGAAGTACATTGGGGTGTCTC
	pEXPA9-#1F	TGGTGCTTCTTATTTTTCGTAAGT
	pEXPA9-#1R	TGCATTTACACTCGCGTTGA
	pEXPA9-#2F	TGACGTTCTATAAATTCTCCAACAA
	pEXPA9-#2R	CGAGTCTGAGATCTGCGTCA
	pEXPA9-#3F	AGTTACTGGGCCAAGACGTA
	pEXPA9-#3R	ACATGCAAAAGTCGGCCTAGTA
	pEXPA9-#4F	TCGTGAATTCGGTGGAATAAAT
	pEXPA9-#4R	GCTTCAAATGACTTTACGCC
