# Supplementary material for: A Molecular Signal Integration Network Underpinning Arabidopsis Seed Germination
Source: Curr Biol. 2020 Oct 5;30(19):3703–3712.e4. doi: 10.1016/j.cub.2020.07.012 (PMC7544511; doi:10.1016/j.cub.2020.07.012)
Supplement: Data S1. TFs Expressed in the Germinating Embryo and Included in the Y1h Library, Related to Figure 2 — (A) Transcription factors expressed in the embryo during the early stages of seed germination. (B) Transcription factors included in the Y1h library. (C) Transcription factors identified in the GRN. [file mmc3.xlsx]

## Sheet: (A) TFs expressed in embryos
	TF family	Locus ID	Description
	bHLH	At4g17880	basic helix-loop-helix (bHLH) family protein, bHLH protein, Arabidopsis thaliana, PATCHX:E255557
	bHLH	At4g29100	ethylene-responsive family protein, contains similarity to ethylene-inducible ER33 protein (Lycopersicon esculentum) gi:5669656:gb:AAD46413
	bHLH	At3g47640	basic helix-loop-helix (bHLH) family protein, contains Pfam profile: PF00010 helix-loop-helix DNA-binding domain
	bHLH	At1g09530	PIF3_PAP3_POC1__phytochrome interacting factor 3 (PIF3), identical to phytochrome interacting factor 3 (PIF3) GI:3929585 from (Arabidopsis thaliana)
	bHLH	At1g05710	ethylene-responsive protein, putative, similar to ethylene-inducible ER33 protein (Lycopersicon esculentum) gi:5669656:gb:AAD46413; identical to bHLH transcription factor (bHLH-alpha gene)
	bHLH	At3g19860	basic helix-loop-helix (bHLH) family protein, contains Pfam profile: PF00010 helix-loop-helix DNA-binding domain
	bHLH	At2g42300	basic helix-loop-helix (bHLH) family protein, contains Pfam profile: PF00010 helix-loop-helix DNA-binding domain
	bHLH	At1g69010	basic helix-loop-helix (bHLH) family protein, contains Pfam profile: PF00010 helix-loop-helix DNA-binding domain
	bHLH	At5g54680	basic helix-loop-helix (bHLH) family protein, similar to unknown protein (pir :B71406)
	bHLH	At5g08130	BIM1__basic helix-loop-helix (bHLH) family protein, contains Pfam profile: PF00010 helix-loop-helix DNA-binding domain
	bHLH	At1g59640	ZCW32__basic helix-loop-helix (bHLH) family protein
	bHLH	At4g36930	SPT__basic helix-loop-helix (bHLH) protein SPATULA (SPT), identical to SPATULA (SPT) GI:11245493 from (Arabidopsis thaliana)
	bHLH	At1g03040	basic helix-loop-helix (bHLH) family protein, component of the pyruvate dehydrogenase complex E3, contains PF:00010 helix-loop-helix DNA-binding domain. ESTs gb:T45640 and gb:T22783 come from this gene
	bHLH	At5g62610	basic helix-loop-helix (bHLH) family protein, contains Pfam profile: PF00010 helix-loop-helix DNA-binding domain
	bHLH	At5g46760	basic helix-loop-helix (bHLH) family protein
	bHLH	At1g68920	basic helix-loop-helix (bHLH) family protein, contains Pfam profile: PF00010 helix-loop-helix DNA-binding domain
	bHLH	At4g02590	basic helix-loop-helix (bHLH) family protein, similar to A. thaliana putative protein F6I18.110, GenBank accession number 2980768
	bHLH	At3g06590	expressed protein
	bHLH	At2g43140	basic helix-loop-helix (bHLH) family protein, contains Pfam profile PF00010: Helix-loop-helix DNA-binding domain
	bHLH	At3g23690	basic helix-loop-helix (bHLH) family protein, contains Pfam profile: PF00010 helix-loop-helix DNA-binding domain
	bHLH	At1g32640	ATMYC2_JAI1_JIN1_MYC2_RD22BP1_ZBF1__basic helix-loop-helix (bHLH) protein (RAP-1), identical to bHLH protein GB:CAA67885 GI:1465368 from (Arabidopsis thaliana)
	bHLH	At5g65640	basic helix-loop-helix (bHLH) family protein
	bHLH	At5g57150	basic helix-loop-helix (bHLH) family protein, contains Pfam profile: PF00010 helix-loop-helix DNA-binding domain
	bHLH	At1g01260	basic helix-loop-helix (bHLH) family protein, contains Pfam profile: PF00010 helix-loop-helix DNA-binding domain
	bHLH	At4g00480	ATMYC1__myc-related transcription factor (MYC1), identical to ATMYC1 GI:1853965 from (Arabidopsis thaliana)
	bHLH	At1g74500	bHLH family protein, contains Pfam profile: PF00010 helix-loop-helix DNA-binding domain
	bHLH	At4g16430	basic helix-loop-helix (bHLH) family protein, contains Pfam profile: PF00010 helix-loop-helix DNA-binding domain
	bHLH	At1g68240	similar to phytochrome interacting factor 3 (PIF3) [Arabidopsis thaliana] (TAIR:At1g09530.1); similar to phytochrome interacting factor 3 (PIF3) [Arabidopsis thaliana] (TAIR:At1g09530.2); similar to putative BP-5 protein [Oryza sativa (japonica cultivar-group)] (GB:BAD81566.1); contains InterPro domain Basic helix-loop-helix dimerization domain bHLH (InterPro:IPR001092)
	bHLH	At1g12860	basic helix-loop-helix (bHLH) family protein / F-box family protein, contains Pfam profiles: PF00646 F-box domain, PF00010 helix-loop-helix DNA-binding domain
	bHLH	At2g42280	basic helix-loop-helix (bHLH) family protein
	bHLH	At4g14410	basic helix-loop-helix (bHLH) family protein
	bHLH	At5g67060	basic helix-loop-helix (bHLH) family protein, contains Pfam profile: PF00010 helix-loop-helix DNA-binding domain
	bHLH	At3g26744	ICE1__basix helix-loop-helix (bHLH) family protein, contains Pfam profile: PF00010 helix-loop-helix DNA-binding domain
	bHLH	At1g26260	basic helix-loop-helix (bHLH) family protein, similar to bHLH transcription factor GBOF-1 GI:5923912 from (Tulipa gesneriana)
	bHLH	At1g51070	basic helix-loop-helix (bHLH) family protein, similar to bHLH transcription factor GI:3757520 from (Arabidopsis thaliana)
	bHLH	At2g20180	PIL5__basic helix-loop-helix (bHLH) family protein, contains Pfam domain, PF00010: Helix-loop-helix DNA-binding domain
	bHLH	At1g66470	basic helix-loop-helix (bHLH) family protein, contains Pfam profile: PF00010 helix-loop-helix DNA-binding domain
	bHLH	At2g24260	basic helix-loop-helix (bHLH) family protein, contains Pfam profile: PF00010 helix-loop-helix DNA-binding domain
	HB	At4g04890	PDF2__homeobox-leucine zipper protein protodermal factor 2 (PDF2), identical to GP:14276060: protodermal factor2 (GI:14276060)
	HB	At3g19510	homeobox protein (HAT 3.1), identical to homeotic protein HAT 3.1 (GI:11994474) (Arabidopsis thaliana)
	HB	At3g61150	homeobox-leucine zipper family protein / homeodomain GLABRA2 like protein 1 (HD-GL2-1), similar to Anthocyaninless2 (ANL2) (GP:5702094) Arabidopsis thaliana, EMBL:AF077335
	HB	At1g27050	ATHB54__similar to homeobox-leucine zipper protein 5 (HAT5) / HD-ZIP protein 5 / HD-ZIP protein (HB-1) [Arabidopsis thaliana] (TAIR:At3g01470.1); similar to homeodomain leucine zipper protein HDZ2 [Phaseolus vulgaris] (GB:AAK84886.1); similar to homeodomain leucine zipper protein 16 [Oryza sativa (japonica cultivar-group)] (GB:AAS68137.1); similar to Hox16 [Oryza sativa (japonica cultivar-group)]…
	HB	At4g08150	KNAT1_BP_BP1__homeobox protein knotted-1 like 1 (KNAT1), identical to homeobox protein knotted-1 like 1 (KNAT1) SP:P46639 from (Arabidopsis thaliana)
	HB	At4g02560	LD__homeobox protein LUMINIDEPENDENS (LD), identical to Homeobox protein LUMINIDEPENDENS (Swiss-Prot:Q38796) (Arabidopsis thaliana)
	HB	At5g65310	ATHB5__homeobox-leucine zipper protein 5 (HB-5) / HD-ZIP transcription factor 5, identical to homeobox-leucine zipper protein ATHB-5 (HD-ZIP protein ATHB-5) (SP:P46667) (Arabidopsis thaliana)
	HB	At5g44180	homeobox transcription factor, putative, similar to homeobox transcription factor Hox7/homeotic protein Hox7 (GI:19486) {Lycopersicon peruvianum}; similar to GP:4165087: Williams-Beuren syndrome deletion transcript 9 (Homo sapiens); contains Pfam PF02791: DDT domain and Pfam PF00046: Homeobox domain
	HB	At1g28420	HB-1__homeobox transcription factor, putative, similar to homeobox transcription factor Hox7 GI:19486 (Lycopersicon peruvianum)
	HB	At2g33880	HB-3_WOX9_STIP__homeobox-leucine zipper family protein
	HB	At4g32040	KNAT5_ATH1__homeobox protein knotted-1 like 5 (KNAT5) / homeodomain containing protein 1 (H1), identical to homeobox protein knotted-1 like 5 (KNAT5) SP:P48002 from (Arabidopsis thaliana)
	HB	At4g16780	ATHB-2_ATHB2_HAT4__homeobox-leucine zipper protein 4 (HAT4) / HD-ZIP protein 4, SP:Q05466:HAT4_ARATH Homeobox-leucine zipper protein HAT4 (HD-ZIP protein 4) (SP:Q05466) (Arabidopsis thaliana) (HD-ZIP homeotic protein Athb-2
	HB	At1g23380	KNAT6_KNAT6L_KNAT6S__homeobox transcription factor (KNAT6), nearly identical to homeodomain transcription factor KNAT6 (KNAT6L) GI:15991302 (Arabidopsis thaliana), homeodomain transcription factor KNAT6 (KNAT6S) (Arabidopsis thaliana) GI:15991300
	HB	At3g60390	HAT3__homeobox-leucine zipper protein 3 (HAT3) / HD-ZIP protein 3, identical to Homeobox-leucine zipper protein HAT3 (SP:P46602) (Arabidopsis thaliana)
	HB	At2g34710	PHB_ATHB14_ATHB-14_PHB-1D__homeobox-leucine zipper transcription factor (HB-14), identical to homeodomain transcription factor (ATHB-14)GP:3132474 GB:Y11122 (Arabidopsis thaliana);
	HB	At4g00730	AHDP_ANL2__anthocyaninless2 (ANL2), nearly identical to Anthocyaninless2 (Arabidopsis thaliana) GI:5702094
	HB	At4g21750	ATML1__L1 specific homeobox gene (ML1) / ovule-specific homeobox protein A20, nearly identical to meristem L1 layer homeobox protein A20 (AtML1) (Arabidopsis thaliana) GI:1881536, protodermal factor2 (PDF2) (Arabidopsis thaliana) GI:14276060
	HB	At5g60690	REV_IFL_IFL1__homeodomain-leucine zipper protein Revoluta (REV) / fascicular fiberless 1 (IFL1), identical to HD-zip transcription factor Revoluta (GI:9759333) {Arabidopsis thaliana}; contains Pfam profiles PF01852: START domain and PF00046: Homeobox domain
	HB	At1g30490	PHV_ATHB9__homeobox-leucine zipper transcription factor (HB-9), identical to HD-Zip protein GB:CAA71854 GI:2145358 from (Arabidopsis thaliana)
	HB	At3g03660	homeobox-leucine zipper transcription factor family protein, similar to to PRESSED FLOWER (GP:17907768) {Arabidopsis thaliana}
	HB	At2g22430	ATHB6__homeobox-leucine zipper protein 6 (HB-6) / HD-ZIP transcription factor 6, identical to homeobox-leucine zipper protein ATHB-6 (HD-ZIP protein ATHB-6) (SP:P46668) (Arabidopsis thaliana)
	HB	At4g40060	ATHB16__homeobox-leucine zipper protein 16 (HB-16) / HD-ZIP transcription factor 16, identical to homeodomain leucine-zipper protein ATHB-16 (GP:5668909:) {Arabidopsis thaliana}
	BZR	At1g75080	BZR1__brassinosteroid signalling positive regulator (BZR1), identical to to BZR1 protein (Arabidopsis thaliana) gi:20270971:gb:AAM18490
	BZR	At1g19350	BES1_BZR2__brassinosteroid signalling positive regulator, putative, similar to BZR1 protein (Arabidopsis thaliana) gi:20270971:gb:AAM18490
	BZR	At4g36780	brassinosteroid signalling positive regulator-related, contains similarity to BZR1 protein (Arab
	WRKY	At2g46400	WRKY46_ATWRKY46__WRKY family transcription factor
	WRKY	At2g04880	ZAP1_ATWRKY1_WRKY1__WRKY family transcription factor (ZAP1), identical to ZAP1 GI:1064883 from (Arabidopsis thaliana); contains Pfam profile: PF03106 WRKY DNA -binding domain
	WRKY	At2g23320	WRKY15__WRKY family transcription factor, identical to WRKY DNA-binding protein 15 GI:13506742 from (Arabidopsis thaliana)
	WRKY	At1g80840	WRKY40_ATWRKY40__WRKY family transcription factor, similar to WRKY transcription factor GB:BAA87058 GI:6472585 from (Nicotiana tabacum)
	WRKY	At4g26640	WRKY20_ATWRKY20__WRKY family transcription factor, contains Pfam profile: PF03106 WRKY DNA -binding domain
	WRKY	At3g58710	WRKY69_ATWRKY69__WRKY family transcription factor, contains Pfam profile: PF03106
	WRKY	At4g31800	WRKY18__WRKY family transcription factor
	WRKY	At4g30930	WRKY32_ATWRKY32__50S ribosomal protein L21, mitochondrial (RPL21M), identical to SP:Q8L9A0 50S ribosomal protein L21, mitochondrial precursor {Arabidopsis thaliana}
	WRKY	At4g31550	WRKY11_ATWRKY11__WRKY family transcription factor, contains Pfam profile: PF03106
	WRKY	At2g38470	WRKY33_ATWRKY33__WRKY family transcription factor, contains Pfam profile: PF03106 WRKY DNA -binding domain;
	WRKY	At5g45050	TTR1_ATWRKY16_WRKY16__disease resistance protein-related, similar to NL27 (Solanum tuberosum) GI:3947735; contains Pfam profiles PF03106: WRKY DNA -binding domain, PF00931: NB-ARC domain, PF00560: Leucine Rich Repeat
	WRKY	At2g47260	WRKY23__WRKY family transcription factor, contains Pfam profile: PF03106 WRKY DNA -binding domain
	WRKY	At2g30590	WRKY21__WRKY family transcription factor
	WRKY	At2g24570	WRKY17_ATWRKY17__WRKY family transcription factor, identical to WRKY transcription factor 17 GI:15991743 from (Arabidopsis thaliana)
	WRKY	At3g04670	WRKY39_ATWRKY39__WRKY family transcription factor, similar to elicitor response element binding protein WRKY3 isolog GB:AAB63078 (Arabidopsis thaliana)
	WRKY	At2g03340	WRKY3__WRKY family transcription factor, contains Pfam profile: PF03106 WRKY DNA -binding domain
	MYB	At2g37630	AS1_ATPHAN_MYB91__myb family transcription factor (MYB91), contains Pfam profile: PF00249 myb-like DNA-binding domain
	MYB	At3g50060	myb family transcription factor, contains Pfam profile: PF00249 myb-like DNA-binding domain; identical to cDNA MYB-related protein (1107 bp) GI:1263096
	MYB	At5g67300	myb family transcription factor, contains PFAM profile: myb DNA binding domain PF00249
	MYB	At1g22640	ATMYB21_ATMYB3_MYB3_ATMYB3__myb family transcription factor (MYB4), similar to myb-related protein GI:1020155 from (Arabidopsis thaliana)
	MYB	At5g62470	MYB96__myb family transcription factor (MYB96), contains Pfam profile: PF00249 myb-like DNA-binding domain
	MYB	At3g47600	MYB94__myb family transcription factor (MYB94), contains Pfam profile: PF00249 myb-like DNA-binding domain; identical to cDNA putative transcription factor (MYB94) GI:3941527
	MYB	At4g32730	PC-MYB1_ATMYB3R-1_MYB3R-1__myb family transcription factor, identical to PC-MYB1 GI:5678826 from (Arabidopsis thaliana);
	MYB	At3g28910	MYB30_ATMYB30__myb family transcription factor (MYB30), identical to myb-like protein GB:AJ007289 (Arabidopsis thaliana) (Plant J. 20 (1), 57-66 (1999))
	MYB	At5g60890	ATR1_ATMYB34_ATR__receptor-like protein kinase (ATR1) (MYB34), identical to receptor-like protein kinase(ATR1) GI:3150037 from (Arabidopsis thaliana); contains PFAM profile: myb DNA binding domain PF00249; identical to cDNA putative transcription factor (MYB34) mRNA, partial cds GI:3941443
	MYB	At3g55730	MYB109__myb family transcription factor (MYB109), contains Pfam profile: PF00249 myb-like DNA-binding domain
	MYB	At4g37260	MYB73__myb family transcription factor (MYB73), contains Pfam profile: PF00249 myb-like DNA-binding domain
	MYB	At2g23290	myb family transcription factor
	MYB-Related	At1g15720	TRFL5__myb family transcription factor, contains Pfam PF00249: Myb-like DNA-binding domain
	MYB-Related	At5g67580	myb family transcription factor, contains Pfam profile: PF00249 myb-like DNA-binding domain
	MYB-Related	At1g49950	DNA-binding protein, putative, contains similarity to DNA-binding protein PcMYB1 (Petroselinum crispum) gi:2224899:gb:AAB61699
	MYB-Related	At1g17460	TRFL3__myb family transcription factor, contains Pfam PF00249: Myb-like DNA-binding domain
	MYB-Related	At1g19000	myb family transcription factor, similar to MybSt1 GI:7705206 from (Solanum tuberosum)
	MYB-Related	At4g01280	myb family transcription factor, contains PFAM profile: PF00249 myb-like DNA binding domain
	MYB-Related	At5g08520	myb family transcription factor, contains Pfam profile: PF00249 myb-like DNA-binding domain
	MYB-Related	At1g18330	EPR1__myb family transcription factor, contains Pfam profile: PF00249 myb-like DNA-binding domain
	MYB-Related	At1g09770	ATCDC5_CDC5__myb family transcription factor, contains Pfam profile: PF00249 myb-like DNA-binding domain
	MYB-Related	At5g04760	myb family transcription factor, contains Pfam profile: PF00249 myb-like DNA-binding domain
	MYB-Related	At2g03470	myb family transcription factor / ELM2 domain-containing protein, contains Pfam profile: PF00249 Myb-like DNA-binding domain; contains Pfam profile: PF01448 ELM2 domain
	MYB-Related	At1g58220	myb family transcription factor, contains Pfam profile: PF00249: Myb-like DNA-binding domain
	MYB-Related	At1g72740	DNA-binding family protein / histone H1/H5 family protein, similar to DNA-binding protein PcMYB1 (Petroselinum crispum) GI:2224897; contains Pfam profiles PF00538: linker histone H1 and H5 family, PF00249: Myb-like DNA-binding domain
	MYB-Related	At5g02840	myb family transcription factor, contains PFAM profile: PF00249 myb-like DNA binding domain
	MYB-Related	At2g46410	CPC__myb-related protein CAPRICE (CPC), identical to myb-related protein CAPRICE (CPC) GI:2346965 from (Arabidopsis thaliana)
	MYB-Related	At1g74840	myb family transcription factor, similar to myb-related transcription activator GI:9279717 from (Arabidopsis thaliana)
	MYB-Related	At1g17520	DNA-binding protein, putative, contains similarity to DNA-binding protein PcMYB1 (Petroselinum crispum) gi:2224899:gb:AAB61699
	MYB-Related	At1g70000	DNA-binding family protein, contains Pfam domains, PF00249: Myb-like DNA-binding domain and PF00098: Zinc knuckle
	MYB-Related	At5g47390	myb family transcription factor, contains Pfam profile: PF00249 myb-like DNA-binding domain
	MYB-Related	At1g72650	TRFL6__myb family transcription factor, contains Pfam PF00249: Myb-like DNA-binding domain
	MYB-Related	At3g46590	TRFL1__telomere repeat-binding protein, putative, similar to telomere repeat-binding protein TRP1 (Arabidopsis thaliana) gi:5459298:emb:CAB50690
	MYB-Related	At5g52660	myb family transcription factor, contains PFAM profile: PF00249 myb-like DNA-binding domain
	MYB-Related	At5g59430	telomere repeat-binding protein 1 (TRP1), identical to telomere repeat-binding protein TRP1 (Arabidopsis thaliana) GI:5459298
	ZF-HD	At5g65410	zinc finger homeobox family protein / ZF-HD homeobox family protein, similar to hypothetical proteins (GP:4220524)(GP:3184285:)(Arabidopsis); ZP-HD homeobox family protein GP:13374061 (Flaveria bidentis);GP:5091602 {Oryza sativa}
	ZF-HD	At1g69600	zinc finger homeobox family protein / ZF-HD homeobox family protein
	ZF-HD	At3g28920	zinc finger homeobox family protein / ZF-HD homeobox family protein, contains Pfam PF04770: ZF-HD protein dimerisation region; contains Pfam TIGR01566: ZF-HD homeobox protein Cys/His-rich domain; contains TIGRFAM TIGR01565: homeobox domain, ZF-HD class; similar to ZF-HD homeobox protein (GI:13277220) (Flaveria bidentis)
	ZF-HD	At4g24660	zinc finger homeobox family protein / ZF-HD homeobox family protein, hypothetical protein T8K22.16, Arabidopsis thalianachromosome II BAC T8K22, PATX:G3184285
	ZF-HD	At1g75240	zinc finger homeobox family protein / ZF-HD homeobox family protein
	ZF-HD	At5g15210	zinc finger homeobox family protein / ZF-HD homeobox family protein, various predicted proteins, Arabidopsis thaliana
	NAC	At3g57150	NAP57__dyskerin, putative / nucleolar protein NAP57, putative, similar to SP:P40615 Dyskerin (Nucleolar protein NAP57) {Rattus norvegicus}; contains Pfam profiles PF01509: TruB family pseudouridylate synthase (N terminal domain), PF01472: PUA domain; supporting cDNA gi:8901185:gb:AF234984.2:AF234984
	NAC	At1g77450	ANAC032__no apical meristem (NAM) family protein, contains Pfam PF02365: No apical meristem (NAM) domain; similar to GRAB1 protein GB:CAA09371, a novel member of the NAC domain family
	NAC	At4g35580	no apical meristem (NAM) family protein, similar to TIP (Arabidopsis thaliana) GI:9408601; contains Pfam profile PF02365: No apical meristem (NAM) protein
	NAC	At1g34190	ANAC017__no apical meristem (NAM) family protein, contains Pfam PF02365: No apical meristem (NAM) protein; similar to NAM protein GI:6066595 (Petunia hybrida); nam-like protein 9 (GI:21105746) (Petunia x hybrida); NAC1 GI:7716952 (Medicago truncatula)
	NAC	At2g27300	ANAC040__no apical meristem (NAM) family protein, contains Pfam PF02365: No apical meristem (NAM) domain;
	NAC	At1g01720	ANAC002_ATAF1__no apical meristem (NAM) family protein, contains Pfam PF02365: No apical meristem (NAM) domain; similar to NAC domain protein NAM GB:AAD17313 GI:4325282 from (Arabidopsis thaliana)
	NAC	At5g09330	ANAC082__no apical meristem (NAM) family protein, similar to NAC1 (GI:7716952) {Medicago truncatula}; contains Pfam PF02365: No apical meristem (NAM) protein
	NAC	At5g22290	ANAC089__no apical meristem (NAM) family protein, contains Pfam PF02365: No apical meristem (NAM) domain
	NAC	At5g63790	ANAC102__no apical meristem (NAM) family protein, contains Pfam PF02365: No apical meristem (NAM) domain; contains similarity to NAC-domain protein
	NAC	At5g04410	ANAC078_NAC2__no apical meristem (NAM) family protein, contains Pfam PF02365: No apical meristem (NAM) protein; supporting cDNA gi:6456750:gb:AF201456.1:AF201456
	NAC	At1g32870	ANAC013__no apical meristem (NAM) family protein, similar to to NAC2 (GI:645671) (Arabidopsis thaliana); contains Pfam PF02365: No apical meristem (NAM) protein
	NAC	At3g10500	ANAC053__no apical meristem (NAM) family protein, similar to to NAC2 (GI:645671) (Arabidopsis thaliana); contains Pfam PF02365: No apical meristem (NAM) protein
	NAC	At3g49530	ANAC062__no apical meristem (NAM) family protein, contains Pfam PF02365: No apical meristem (NAM) domain; similar to NAC2 - Arabidopsis thaliana, EMBL:AF201456
	NAC	At1g69490	ANAC029_NAP__no apical meristem (NAM) family protein, similar to N-term half of NAC domain protein NAM (Arabidopsis thaliana) GI:4325282
	NAC	At4g37130	hydroxyproline-rich glycoprotein family protein
	NAC	At1g52890	ANAC019__no apical meristem (NAM) family protein, contains Pfam PF02365: No apical meristem (NAM) domain; similar to NAM (no apical meristem) GB:CAA63101 from (Petunia x hybrida)
	NAC	At1g33060	ANAC014__no apical meristem (NAM) family protein, similar to NAC1 GB:AAF68626 GI:7716952 from (Medicago truncatula)
	NAC	At5g24590	ANAC091_TIP__turnip crinkle virus-interacting protein / TCV-interacting protein (TIP), contains Pfam PF02365: No apical meristem (NAM) domain; similar to NAC2 (GI:6456751) {Arabidopsis thaliana}; identical to cDNA TIP mRNA, GI:9408600
	AP2	At3g25890	encodes a member of the ERF (ethylene response factor) subfamily B-6 of ERF/AP2 transcription factor family. The protein contains one AP2 domain. There are 12 members in this subfamily including RAP2.11.
	AP2	At1g19210	encodes a member of the DREB subfamily A-5 of ERF/AP2 transcription factor family. The protein contains one AP2 domain. There are 15 members in this subfamily including RAP2.1, RAP2.9 and RAP2.10.
	AP2	At4g25490	CBF1_DREB1B__Transcriptional activator that binds to the DRE/CRT regulatory element and induces COR (cold-regulated) gene expression increasing plant freezing tolerance. It encodes a member of the DREB subfamily A-1 of ERF/AP2 transcription factor family (CBF1). The protein contains one AP2 domain. There are six members in this subfamily, including CBF1, CBF2, and CBF3. This gene is involved in r…
	AP2	At5g61600	encodes a member of the ERF (ethylene response factor) subfamily B-3 of ERF/AP2 transcription factor family. The protein contains one AP2 domain. There are 18 members in this subfamily including ATERF-1, ATERF-2, AND ATERF-5.
	AP2	At4g36920	AP2_FL1_FLO2__floral homeotic protein APETALA2 (AP2), Identical to (SP:P47927) Floral homeotic protein APETALA2. (Mouse-ear cress) {Arabidopsis thaliana}
	AP2	At1g71130	encodes a member of the ERF (ethylene response factor) subfamily B-5 of ERF/AP2 transcription factor family. The protein contains one AP2 domain. There are 7 members in this subfamily.
	AP2	At4g25470	CBF2_DREB1C_FTQ4__encodes a member of the DREB subfamily A-1 of ERF/AP2 transcription factor family (CBF2). The protein contains one AP2 domain. There are six members in this subfamily, including CBF1, CBF2, and CBF3. This gene is involved in response to low temperature and abscisic acid.
	AP2	At1g72570	ovule development protein, putative, similar to ovule development protein AINTEGUMENTA (GI:1209099) (Arabidopsis thaliana);contains Pfam profile: PF00847 AP2 domain (2 copies); contains non-consensus TA acceptor splice site at exon 4
	AP2	At1g50640	ATERF3_ERF3__encodes a member of the ERF (ethylene response factor) subfamily B-1 of ERF/AP2 transcription factor family (ATERF-3). The protein contains one AP2 domain. There are 15 members in this subfamily including ATERF-3, ATERF-4, ATERF-7, and leafy petiole.
	AP2	At1g28360	ATERF12_ERF12__encodes a member of the ERF (ethylene response factor) subfamily B-1 of ERF/AP2 transcription factor family (ERF12). The protein contains one AP2 domain. There are 15 members in this subfamily including ATERF-3, ATERF-4, ATERF-7, and leafy petiole.
	AP2	At3g20840	PLT1__similar to ovule development protein, putative [Arabidopsis thaliana] (TAIR:At1g51190.1); similar to OSJNBa0014K14.15 [Oryza sativa (japonica cultivar-group)] (GB:XP_473084.1); contains InterPro domain Pathogenesis-related transcriptional factor and ERF (InterPro:IPR001471)
	AP2	At1g22190	AP2 domain-containing transcription factor, putative, similar to AP2 domain containing protein RAP2.4 GI:2281633 from (Arabidopsis thaliana)
	AP2	At5g61590	encodes a member of the ERF (ethylene response factor) subfamily B-3 of ERF/AP2 transcription factor family. The protein contains one AP2 domain. There are 18 members in this subfamily including ATERF-1, ATERF-2, AND ATERF-5.
	AP2	At5g67190	encodes a member of the DREB subfamily A-5 of ERF/AP2 transcription factor family. The protein contains one AP2 domain. There are 16 members in this subfamily including RAP2.1, RAP2.9 and RAP2.10.
	AP2	At5g18450	encodes a member of the DREB subfamily A-2 of ERF/AP2 transcription factor family. The protein contains one AP2 domain. There are eight members in this subfamily including DREB2A AND DREB2B that are involved in response to drought.
	AP2	At5g65510	similar to ovule development protein, putative [Arabidopsis thaliana] (TAIR:At5g10510.1); similar to AP2/EREBP transcription factor BABY BOOM1 [Brassica napus] (GB:AAM33802.1); contains InterPro domain Pathogenesis-related transcriptional factor and ERF (InterPro:IPR001471)
	AP2	At5g53290	encodes a member of the ERF (ethylene response factor) subfamily B-5 of ERF/AP2 transcription factor family. The protein contains one AP2 domain. There are 7 members in this subfamily.
	AP2	At5g47230	ATERF5_ATERF-5_ERF5__encodes a member of the ERF (ethylene response factor) subfamily B-3 of ERF/AP2 transcription factor family (ATERF-5). The protein contains one AP2 domain. There are 18 members in this subfamily including ATERF-1, ATERF-2, AND ATERF-5.
	AP2	At3g15210	ATERF4_ATERF-4_ERF4_RAP2.5__Encodes a member of the ERF (ethylene response factor) subfamily B-1 of ERF/AP2 transcription factor family (ATERF-4). The protein contains one AP2 domain. Acts as a negative regulator of JA-responsive defense gene expression and resistance to the necrotrophic fungal pathogen Fusarium oxysporum and antagonizes JA inhibition of root elongation.
	AP2	At5g05410	DREB2A_DREB2__encodes a member of the DREB subfamily A-2 of ERF/AP2 transcription factor family (DREB2A). The protein contains one AP2 domain. There are eight members in this subfamily including DREB2B.
	AP2	At3g14230	RAP2.2__encodes a member of the ERF (ethylene response factor) subfamily B-2 of ERF/AP2 transcription factor family (RAP2.2). The protein contains one AP2 domain. There are 5 members in this subfamily including RAP2.2 AND RAP2.12.
	AP2	At2g28550	RAP2.7_TOE1__AP2 domain-containing transcription factor RAP2.7 (RAP2.7), nearly identical to AP2 domain transcription factor RAP2.7 (GI:2281639) (Arabidopsis thaliana)
	AP2	At5g51190	encodes a member of the ERF (ethylene response factor) subfamily B-3 of ERF/AP2 transcription factor family. The protein contains one AP2 domain. There are 18 members in this subfamily including ATERF-1, ATERF-2, AND ATERF-5.
	AP2	At5g47220	ATERF2_ATERF-2_ERF2__Encodes a member of the ERF (ethylene response factor) subfamily B-3 of ERF/AP2 transcription factor family (ATERF-2). The protein contains one AP2 domain. Functions as activator of GCC boxÂ–dependent transcription. Positive regulator of JA-responsive defense genes and resistance to F. oxysporum and enhances JA inhibition of root elongation.
	AP2	At4g23750	encodes a member of the ERF (ethylene response factor) subfamily B-5 of ERF/AP2 transcription factor family. The protein contains one AP2 domain. There are 7 members in this subfamily.
	AP2	At1g74930	encodes a member of the DREB subfamily A-5 of ERF/AP2 transcription factor family. The protein contains one AP2 domain. There are 15 members in this subfamily including RAP2.1, RAP2.9 and RAP2.10.
	AP2	At5g25190	encodes a member of the ERF (ethylene response factor) subfamily B-6 of ERF/AP2 transcription factor family. The protein contains one AP2 domain. There are 12 members in this subfamily including RAP2.11.
	AP2	At2g38340	encodes a member of the DREB subfamily A-2 of ERF/AP2 transcription factor family. The protein contains one AP2 domain. There are eight members in this subfamily including DREB2A AND DREB2B that are involved in response to drought.
	AP2	At4g17500	ATERF-1__encodes a member of the ERF (ethylene response factor) subfamily B-3 of ERF/AP2 transcription factor family (ATERF-1). The protein contains one AP2 domain. There are 18 members in this subfamily including ATERF-1, ATERF-2, AND ATERF-5.
	AP2	At4g11140	encodes a member of the ERF (ethylene response factor) subfamily B-5 of ERF/AP2 transcription factor family. The protein contains one AP2 domain. There are 7 members in this subfamily.
	AP2	At1g72360	encodes a member of the ERF (ethylene response factor) subfamily B-2 of ERF/AP2 transcription factor family. The protein contains one AP2 domain. There are 5 members in this subfamily including RAP2.2 AND RAP2.12.
	AP2	At5g57390	similar to ovule development protein, putative [Arabidopsis thaliana] (TAIR:At1g51190.1); similar to OSJNBb0022F16.3 [Oryza sativa (japonica cultivar-group)] (GB:XP_474162.1); contains InterPro domain Pathogenesis-related transcriptional factor and ERF (InterPro:IPR001471)
	AP2	At3g16770	ATEBP_RAP2.3__Encodes a member of the ERF (ethylene response factor) subfamily B-2 of the plant specific ERF/AP2 transcription factor family (RAP2.3). The protein contains one AP2 domain. There are 5 members in this subfamily including RAP2.2 AND RAP2.12.It is localized to the nucleus and acts as a transcriptional activator through the GCC-box. It has been identified as a suppressor of Bax-induce…
	AP2	At4g17490	ATERF6_ERF-6-6__encodes a member of the ERF (ethylene response factor) subfamily B-3 of ERF/AP2 transcription factor family (ATERF-6). The protein contains one AP2 domain. There are 18 members in this subfamily including ATERF-1, ATERF-2, AND ATERF-5.
	AP2	At3g20310	ATERF7_ATERF-7_ERF7__Encodes a member of the ERF (ethylene response factor) subfamily B-1 of ERF/AP2 transcription factor family (ATERF-7). The protein contains one AP2 domain. Phosphorylated by PKS3 in vitro. Involved in ABA-mediated responses. Acts as a repressor of GCC boxÂ–mediated transcription together with AtSin3 and HDA19.
	AP2	At1g78080	RAP2.4__encodes a member of the DREB subfamily A-6 of ERF/AP2 transcription factor family (RAP2.4). The protein contains one AP2 domain. There are 8 members in this subfamily.
	AP2	At4g34410	encodes a member of the ERF (ethylene response factor) subfamily B-3 of ERF/AP2 transcription factor family. The protein contains one AP2 domain. There are 18 members in this subfamily including ATERF-1, ATERF-2, AND ATERF-5.
	AP2	At5g13330	encodes a member of the ERF (ethylene response factor) subfamily B-4 of ERF/AP2 transcription factor family. The protein contains one AP2 domain. There are 7 members in this subfamily.
	AP2	At5g17430	Encodes an AP2-domain containing protein similar to ANT. Expressed in embryos and lateral root primordium.
	AP2	At2g41710	ovule development protein, putative, similar to ovule development protein AINTEGUMENTA (GI:1209099) (Arabidopsis thaliana);Pfam domain (PF00847)
	AP2	At1g51190	PLT2__ovule development protein, putative, similar to ovule development protein AINTEGUMENTA (GI:1209099) (Arabidopsis thaliana)
	AP2	At2g40220	ABI4_ISI3_SAN5_SIS5_SUN6__encodes a member of the DREB subfamily A-3 of ERF/AP2 transcription factor family (ABI4). The protein contains one AP2 domain. There is only one member in this family. Involved in abscisic acid (ABA) signal transduction, ABA-mediated glucose response, and hexokinase-dependent sugar responses.
	AP2	At1g46768	RAP2.1__encodes a member of the DREB subfamily A-5 of ERF/AP2 transcription factor family (RAP2.1). The protein contains one AP2 domain. There are 16 members in this subfamily including RAP2.9 and RAP2.10.
	AP2	At5g10510	similar to ovule development protein, putative [Arabidopsis thaliana] (TAIR:At5g65510.1); similar to AP2/EREBP transcription factor BABY BOOM2 [Brassica napus] (GB:AAM33801.1); contains InterPro domain Pathogenesis-related transcriptional factor and ERF (InterPro:IPR001471)
	AP2	At3g54320	WRI1_ASML1_WRI__similar to ovule development protein, putative [Arabidopsis thaliana] (TAIR:At1g16060.1); similar to AP2 DNA-binding domain protein-like [Oryza sativa (japonica cultivar-group)] (GB:BAD68772.1); contains InterPro domain Pathogenesis-related transcriptional factor and ERF (InterPro:IPR001471)
	AP2	At2g46310	encodes a member of the ERF (ethylene response factor) subfamily B-5 of ERF/AP2 transcription factor family. The protein contains one AP2 domain. There are 7 members in this subfamily.
	AP2	At1g53910	RAP2.12__encodes a member of the ERF (ethylene response factor) subfamily B-2 of ERF/AP2 transcription factor family (RAP2.12). The protein contains one AP2 domain. There are 5 members in this subfamily including RAP2.2 AND RAP2.12.
	ARF	At5g20730	NPH4_ARF7_BIP_IAA21_MSG1_TIR5__auxin-responsive factor (ARF7), identical to auxin response factor 7 GI:4104929 from (Arabidopsis thaliana)
	ARF	At4g30080	ARF16__transcriptional factor B3 family protein, contains Pfam profile: PF02362 B3 DNA binding domain
	ARF	At1g19220	ARF19_ARF11_IAA22__transcriptional factor B3 family protein / auxin-responsive factor AUX/IAA-related, contains Pfam profile: PF02309 AUX/IAA family
	ARF	At1g59750	ARF1__auxin-responsive factor (ARF1), identical to auxin response factor 1 GI:2245378 from (Arabidopsis thaliana)
	ARF	At1g30330	ARF6__auxin-responsive factor (ARF6), identical to ARF6 (Arabidopsis thaliana) GI:4102600 (Science 276 (5320), 1865-1868 (1997))
	ARF	At2g28350	ARF10__auxin-responsive factor (ARF10), similar to auxin response factor 10 GI:6165644 from (Arabidopsis thaliana); identical to cDNA auxin response factor 10 (ARF10) mRNA, partial cds GI:6165643
	ARF	At5g37020	ARF8__auxin-responsive factor (ARF8), identical to auxin response factor 8 GI:4104931 from (Arabidopsis thaliana)
	ARF	At5g62000	ARF2_ARF1-BP__transcriptional factor B3 family protein / auxin-responsive factor, putative (ARF1), contains Pfam profile: PF02362 B3 DNA binding domain; identical to cDNA ARF1 (auxin response factor) binding protein GI:2245393
	ARR	At3g16857	ARR1__two-component responsive regulator family protein / response regulator family protein, contains Pfam profile: PF00072 response regulator receiver domain; similar to ARR1 protein GB:BAA74528 from (Arabidopsis thaliana) (Plant Cell Physiol. (1998) 39 (11), 1232-1239)
	ARR	At4g00760	APRR8_PRR8__two-component responsive regulator family protein / response regulator family protein, contains Pfam profile: PF00072 response regulator receiver domain
	ARR	At2g25180	ARR12__two-component responsive regulator family protein / response regulator family protein, contains Pfam profile: PF00072 response regulator receiver domain
	ARR	At4g31920	ARR10__two-component responsive regulator family protein / response regulator family protein, contains Pfam profile: PF00072 response regulator receiver domain
	GATA	At4g17570	zinc finger (GATA type) family protein
	GATA	At3g24050	GATA transcription factor 1 (GATA-1), identical to GATA transcription factor 1 (AtGATA-1) GB:Y13648 (Arabidopsis thaliana)
	GATA	At3g54810	zinc finger (GATA type) family protein, GATA transcription factor 3, Arabidopsis thaliana, Y13650
	GATA	At3g60530	zinc finger (GATA type) family protein, identical to cDNA for GATA transcription factor 4 GI:2959735
	GATA	At4g36620	zinc finger (GATA type) family protein
	GATA	At1g51600	ZML2__zinc finger (GATA type) family protein, contains similarity to zinc-finger protein ZIM (Arabidopsis thaliana) gi:8918533:dbj:BAA97679; contains Pfam PF00320: GATA zinc finger
	GATA	At4g24470	ZIM__zinc finger (GATA type) protein ZIM (ZIM), identical to zinc-finger protein expressed in Inflorescence Meristem, ZIM gi:8918533 from (Arabidopsis thaliana)
	GATA	At5g66320	zinc finger (GATA type) family protein
	GATA	At3g16870	zinc finger (GATA type) family protein, contains Pfam profile:PF00320 GATA:GATA zinc finger
	GATA	At3g21175	ZML1__zinc finger (GATA type) family protein, similar to zinc finger protein ZIM gi:8918533 from (Arabidopsis thaliana); contains Pfam PF00320: GATA zinc finger
	GATA	At5g56860	GNC__zinc finger (GATA type) family protein, similar to unknown protein (pir :T04270)
	GATA	At4g26150	zinc finger (GATA type) family protein, Arabidopsis thaliana mRNA for GATA transcription factor 3, PID:e1254739
	Dof	At5g39660	CDF2__Dof-type zinc finger domain-containing protein, identical to H-protein promoter binding factor-2a GI:3386546 from (Arabidopsis thaliana). Interacts with LKP2 and FKF1, but its overexpression does not change flowering time under short or long day conditions.
	Dof	At4g24060	Dof-type zinc finger domain-containing protein, Dof zinc finger protein - Oryza sativa,PID:d1042342
	Dof	At3g47500	CDF3__Dof-type zinc finger domain-containing protein, identical to H-protein promoter binding factor-2a GI:3386546 from (Arabidopsis thaliana). Interacts with LKP2 and FKF1, but its overexpression does not change flowering time under short or long day conditions.
	Dof	At2g28810	Dof-type zinc finger domain-containing protein, similar to zinc finger protein OBP2 GI:5059394 from (Arabidopsis thaliana)
	Dof	At3g50410	OBP1__Dof-type zinc finger domain-containing protein
	Dof	At1g07640	OBP2__Dof-type zinc finger domain-containing protein, identical to zinc finger protein OBP2 GI:5059394 from (Arabidopsis thaliana)
	EIL	At2g27050	EIL1__ethylene-insensitive3-like1 (EIL1), identical to ethylene-insensitive3-like1 GI:2224927 from (Arabidopsis thaliana)
	EIL	At1g73730	EIL3__ethylene-insensitive3-like3 (EIL3), identical to ethylene-insensitive3-like3 (EIL3) GB:AF004215 (Arabidopsis thaliana) (Cell 89 (7), 1133-1144 (1997))
	EIL	At3g20770	EIN3__ethylene-insensitive 3 (EIN3), identical to ethylene-insensitive3 GI:2224933 from (Arabidopsis thaliana)
	EIL	At5g10120	ethylene insensitive 3 family protein, contains Pfam profile: PF04873 ethylene insensitive 3
	EIL	At5g65100	ethylene insensitive 3 family protein, contains Pfam profile: PF04873 ethylene insensitive 3
	GRAS	At1g07530	scarecrow-like transcription factor 14 (SCL14), identical to GB:AAD24412 from (Arabidopsis thaliana) (Plant J. 18 (1), 111-119 (1999))
	GRAS	At2g45160	scarecrow transcription factor family protein
	GRAS	At2g04890	SCL21__scarecrow-like transcription factor 21 (SCL21)
	GRAS	At1g50420	SCL3__scarecrow-like transcription factor 3 (SCL3), identical to GB:AAD24404 GI:4580515 from (Arabidopsis thaliana) (Plant J. 18 (1), 111-119 (1999))
	GRAS	At1g50600	scarecrow-like transcription factor 5 (SCL5), similar to SCARECROW GB:AAB06318 GI:1497987 from (Arabidopsis thaliana)
	GRAS	At5g66770	scarecrow transcription factor family protein
	GRAS	At3g50650	scarecrow-like transcription factor 7 (SCL7)
	GRAS	At1g21450	SCL1__scarecrow-like transcription factor 1 (SCL1), identical to scarecrow-like 1 GB:AAF21043 GI:6644390 from (Arabidopsis thaliana)
	GRAS	At5g52510	scarecrow-like transcription factor 8 (SCL8)
	GRAS	At3g60630	scarecrow transcription factor family protein, scarecrow-like 6, Arabidopsis thaliana, EMBL:AF036303
	GRAS	At3g54220	SCR_SGR1__scarecrow transcription factor, putative, nearly identical to SCARECROW (Arabidopsis thaliana) GI:1497987
	GRAS	At3g46600	scarecrow transcription factor family protein, scarecrow-like 11 - Arabidopsis thaliana, EMBL:AF036307
	GRAS	At4g17230	scarecrow-like transcription factor 13 (SCL13)
	GRAS	At5g48150	PAT1__phytochrome A signal transduction 1 (PAT1)
	GRAS	At5g59450	scarecrow-like transcription factor 11 (SCL11), scarecrow-like 11, Arabidopsis thaliana, EMBL:AF036307
	GRAS	At2g29060	scarecrow transcription factor family protein
	TCP	At2g30410	KIS__tubulin folding cofactor A (KIESEL), identical to cDNA tubulin folding cofactor A, GI:20514256, SP:O04350 Tubulin-specific chaperone A (Tubulin-folding cofactor A) (CFA) (TCP1-chaperonin cofactor A homolog) {Arabidopsis thaliana}
	TCP	At3g27010	AT-TCP20_PCF1__TCP family transcription factor, putative, similar to PCF2 ((GI:2580440) Oryza sativa)
	TCP	At3g47620	TCP family transcription factor, putative, auxin-induced basic helix-loop-helix transcription factor - Gossypium hirsutum, EMBL:AF165924
	TCP	At5g16070	chaperonin, putative, similar to SWISS-PROT:P80317 T-complex protein 1, zeta subunit (TCP-1-zeta) (Mus musculus); contains Pfam:PF00118 domain, TCP-1/cpn60 chaperonin family
	TCP	At5g08330	TCP family transcription factor, putative, similar to PCF1 (GI:2580438) and PCF2 ((GI:2580440) Oryza sativa) ; auxin-induced basic helix-loop-helix transcription factor, Gossypium hirsutum, EMBL:AF165924
	TCP	At1g58100	TCP family transcription factor, putative, similar to auxin-induced basic helix-loop-helix transcription factor GI:5731257 from (Gossypium hirsutum)
	TCP	At1g35560	TCP family transcription factor, putative, similar to PCF2 (GI:2580440) and PCF1 (GI:2580438) (Oryza sativa)
	TCP	At5g51910	TCP family transcription factor, putative, similar to PCF2 ((GI:2580440) Oryza sativa)
	TCP	At1g69690	TCP family transcription factor, putative, similar to PCF1 (GI:2580438) and PCF2 ((GI:2580440) Oryza sativa)
	TCP	AT5g60970	TCP transcription factor family, TCP5
	TCP	At3g45150	TCP transcription factor family, TCP16
	TCP	At1g53230	TCP transcription factor family, TCP3
	TCP	At3g18550	TCP transcription factor family, TCP18
	TCP	At1g30210	TCP transcription factor family, TCP24
	TCP	At3g15030	TCP transcription factor family, TCP4
	TCP	At1g67260	TCP transcription factor family, TCP1
	TCP	At4g18390	TCP transcription factor family, TCP2
	TCP	At2g31070	TCP transcription factor family, TCP10
	TCP	At3g02150	TCP transcription factor family, TCP13

## Sheet: (B) TFs included in Y1h library
	TF family	TFs	Description
	bHLH	At1g01260	basic helix-loop-helix (bHLH) family protein, contains Pfam profile: PF00010 helix-loop-helix DNA-binding domain
	bHLH	At1g03040	basic helix-loop-helix (bHLH) family protein, component of the pyruvate dehydrogenase complex E3, contains PF:00010 helix-loop-helix DNA-binding domain. ESTs gb:T45640 and gb:T22783 come from this gene
	bHLH	At1g05710	ethylene-responsive protein, putative, similar to ethylene-inducible ER33 protein (Lycopersicon esculentum) gi:5669656:gb:AAD46413; identical to bHLH transcription factor (bHLH-alpha gene)
	bHLH	At1g09530	PIF3_PAP3_POC1__phytochrome interacting factor 3 (PIF3), identical to phytochrome interacting factor 3 (PIF3) GI:3929585 from (Arabidopsis thaliana)
	bHLH	At1g12860	basic helix-loop-helix (bHLH) family protein / F-box family protein, contains Pfam profiles: PF00646 F-box domain, PF00010 helix-loop-helix DNA-binding domain
	bHLH	At1g26260	basic helix-loop-helix (bHLH) family protein, similar to bHLH transcription factor GBOF-1 GI:5923912 from (Tulipa gesneriana)
	bHLH	At1g32640	ATMYC2_JAI1_JIN1_MYC2_RD22BP1_ZBF1__basic helix-loop-helix (bHLH) protein (RAP-1), identical to bHLH protein GB:CAA67885 GI:1465368 from (Arabidopsis thaliana)
	bHLH	At1g59640	ZCW32__basic helix-loop-helix (bHLH) family protein
	bHLH	At1g66470	RHD6, basic helix-loop-helix (bHLH) family protein, contains Pfam profile: PF00010 helix-loop-helix DNA-binding domain
	bHLH	At1g68920	basic helix-loop-helix (bHLH) family protein, contains Pfam profile: PF00010 helix-loop-helix DNA-binding domain
	bHLH	At1g69010	basic helix-loop-helix (bHLH) family protein, contains Pfam profile: PF00010 helix-loop-helix DNA-binding domain
	bHLH	At1g74500	bHLH family protein, contains Pfam profile: PF00010 helix-loop-helix DNA-binding domain
	bHLH	At2g20180	PIL5__basic helix-loop-helix (bHLH) family protein, contains Pfam domain, PF00010: Helix-loop-helix DNA-binding domain
	bHLH	At2g42280	basic helix-loop-helix (bHLH) family protein
	bHLH	At2g42300	basic helix-loop-helix (bHLH) family protein, contains Pfam profile: PF00010 helix-loop-helix DNA-binding domain
	bHLH	At3g06590	expressed protein
	bHLH	At3g47640	basic helix-loop-helix (bHLH) family protein, contains Pfam profile: PF00010 helix-loop-helix DNA-binding domain
	bHLH	At4g02590	basic helix-loop-helix (bHLH) family protein, similar to A. thaliana putative protein F6I18.110, GenBank accession number 2980768
	bHLH	At4g14410	basic helix-loop-helix (bHLH) family protein
	bHLH	At4g16430	basic helix-loop-helix (bHLH) family protein, contains Pfam profile: PF00010 helix-loop-helix DNA-binding domain
	bHLH	At5g54680	bHLH105, basic helix-loop-helix (bHLH) family protein, similar to unknown protein (pir :B71406)
	bHLH	At5g62610	basic helix-loop-helix (bHLH) family protein, contains Pfam profile: PF00010 helix-loop-helix DNA-binding domain
	HB	At2g33880	HB-3_WOX9_STIP__homeobox-leucine zipper family protein
	HB	At4g32040	KNAT5_ATH1__homeobox protein knotted-1 like 5 (KNAT5) / homeodomain containing protein 1 (H1), identical to homeobox protein knotted-1 like 5 (KNAT5) SP:P48002 from (Arabidopsis thaliana)
	HB	At4g04890	PDF2__homeobox-leucine zipper protein protodermal factor 2 (PDF2), identical to GP:14276060: protodermal factor2 (GI:14276060)
	HB	At4g16780	ATHB-2_ATHB2_HAT4__homeobox-leucine zipper protein 4 (HAT4) / HD-ZIP protein 4, SP:Q05466:HAT4_ARATH Homeobox-leucine zipper protein HAT4 (HD-ZIP protein 4) (SP:Q05466) (Arabidopsis thaliana) (HD-ZIP homeotic protein Athb-2
	HB	At3g19510	homeobox protein (HAT 3.1), identical to homeotic protein HAT 3.1 (GI:11994474) (Arabidopsis thaliana)
	HB	At1g23380	KNAT6_KNAT6L_KNAT6S__homeobox transcription factor (KNAT6), nearly identical to homeodomain transcription factor KNAT6 (KNAT6L) GI:15991302 (Arabidopsis thaliana), homeodomain transcription factor KNAT6 (KNAT6S) (Arabidopsis thaliana) GI:15991300
	HB	At3g60390	HAT3__homeobox-leucine zipper protein 3 (HAT3) / HD-ZIP protein 3, identical to Homeobox-leucine zipper protein HAT3 (SP:P46602) (Arabidopsis thaliana)
	HB	At2g34710	PHB_ATHB14_ATHB-14_PHB-1D__homeobox-leucine zipper transcription factor (HB-14), identical to homeodomain transcription factor (ATHB-14)GP:3132474 GB:Y11122 (Arabidopsis thaliana);
	HB	At1g30490	PHV_ATHB9__homeobox-leucine zipper transcription factor (HB-9), identical to HD-Zip protein GB:CAA71854 GI:2145358 from (Arabidopsis thaliana)
	HB	At3g61150	homeobox-leucine zipper family protein / homeodomain GLABRA2 like protein 1 (HD-GL2-1), similar to Anthocyaninless2 (ANL2) (GP:5702094) Arabidopsis thaliana, EMBL:AF077335
	HB	At3g03660	homeobox-leucine zipper transcription factor family protein, similar to to PRESSED FLOWER (GP:17907768) {Arabidopsis thaliana}
	HB	At4g08150	KNAT1_BP_BP1__homeobox protein knotted-1 like 1 (KNAT1), identical to homeobox protein knotted-1 like 1 (KNAT1) SP:P46639 from (Arabidopsis thaliana)
	HB	At5g65310	ATHB5__homeobox-leucine zipper protein 5 (HB-5) / HD-ZIP transcription factor 5, identical to homeobox-leucine zipper protein ATHB-5 (HD-ZIP protein ATHB-5) (SP:P46667) (Arabidopsis thaliana)
	HB	At1g27045	Encodes ATHB54, a member of the homeodomain leucine zipper (HD-Zip) family protein.
	BZR	At4g36780	brassinosteroid signalling positive regulator-related, contains similarity to BZR1 protein (Arabidopsis thaliana) gi:20270971:gb:AAM18490
	BZR	At1g19350	BES1_BZR2__brassinosteroid signalling positive regulator, putative, similar to BZR1 protein (Arabidopsis thaliana) gi:20270971:gb:AAM18490
	WRKY	At2g46400	WRKY46_ATWRKY46__WRKY family transcription factor
	WRKY	At4g31550	WRKY11_ATWRKY11__WRKY family transcription factor, contains Pfam profile: PF03106
	WRKY	At2g38470	WRKY33_ATWRKY33__WRKY family transcription factor, contains Pfam profile: PF03106 WRKY DNA -binding domain;
	WRKY	At2g23320	WRKY15__WRKY family transcription factor, identical to WRKY DNA-binding protein 15 GI:13506742 from (Arabidopsis thaliana)
	WRKY	At2g04880	ZAP1_ATWRKY1_WRKY1__WRKY family transcription factor (ZAP1), identical to ZAP1 GI:1064883 from (Arabidopsis thaliana); contains Pfam profile: PF03106 WRKY DNA -binding domain
	WRKY	At2g47260	WRKY23__WRKY family transcription factor, contains Pfam profile: PF03106 WRKY DNA -binding domain
	WRKY	At2g30590	WRKY21__WRKY family transcription factor
	WRKY	At2g24570	WRKY17_ATWRKY17__WRKY family transcription factor, identical to WRKY transcription factor 17 GI:15991743 from (Arabidopsis thaliana)
	WRKY	At1g80840	WRKY40_ATWRKY40__WRKY family transcription factor, similar to WRKY transcription factor GB:BAA87058 GI:6472585 from (Nicotiana tabacum)
	WRKY	At4g26640	WRKY20_ATWRKY20__WRKY family transcription factor, contains Pfam profile: PF03106 WRKY DNA -binding domain
	WRKY	At3g58710	WRKY69_ATWRKY69__WRKY family transcription factor, contains Pfam profile: PF03106
	WRKY	At3g04670	WRKY39_ATWRKY39__WRKY family transcription factor, similar to elicitor response element binding protein WRKY3 isolog GB:AAB63078 (Arabidopsis thaliana)
	WRKY	At4g31800	WRKY18__WRKY family transcription factor
	WRKY	At2g03340	WRKY3__WRKY family transcription factor, contains Pfam profile: PF03106 WRKY DNA -binding domain
	MYB	At1g22640	ATMYB21_ATMYB3_MYB3_ATMYB3__myb family transcription factor (MYB4), similar to myb-related protein GI:1020155 from (Arabidopsis thaliana)
	MYB	At2g23290	myb family transcription factor
	MYB	At2g37630	AS1_ATPHAN_MYB91__myb family transcription factor (MYB91), contains Pfam profile: PF00249 myb-like DNA-binding domain
	MYB	At3g28910	MYB30_ATMYB30__myb family transcription factor (MYB30), identical to myb-like protein GB:AJ007289 (Arabidopsis thaliana) (Plant J. 20 (1), 57-66 (1999))
	MYB	At3g47600	MYB94__myb family transcription factor (MYB94), contains Pfam profile: PF00249 myb-like DNA-binding domain; identical to cDNA putative transcription factor (MYB94) GI:3941527
	MYB	At3g50060	MYB77, myb family transcription factor, contains Pfam profile: PF00249 myb-like DNA-binding domain; identical to cDNA MYB-related protein (1107 bp) GI:1263096
	MYB	At3g55730	MYB109__myb family transcription factor (MYB109), contains Pfam profile: PF00249 myb-like DNA-binding domain
	MYB	At4g37260	MYB73__myb family transcription factor (MYB73), contains Pfam profile: PF00249 myb-like DNA-binding domain
	MYB	At5g60890	ATR1_ATMYB34_ATR__receptor-like protein kinase (ATR1) (MYB34), identical to receptor-like protein kinase(ATR1) GI:3150037 from (Arabidopsis thaliana); contains PFAM profile: myb DNA binding domain PF00249; identical to cDNA putative transcription factor (MYB34) mRNA, partial cds GI:3941443
	MYB	At5g67300	myb family transcription factor, contains PFAM profile: myb DNA binding domain PF00249
	MYB-Related	At5g67580	myb family transcription factor, contains Pfam profile: PF00249 myb-like DNA-binding domain
	MYB-Related	At5g02840	myb family transcription factor, contains PFAM profile: PF00249 myb-like DNA binding domain
	MYB-Related	At1g49950	DNA-binding protein, putative, contains similarity to DNA-binding protein PcMYB1 (Petroselinum crispum) gi:2224899:gb:AAB61699
	MYB-Related	At1g19000	myb family transcription factor, similar to MybSt1 GI:7705206 from (Solanum tuberosum)
	MYB-Related	At1g17460	TRFL3__myb family transcription factor, contains Pfam PF00249: Myb-like DNA-binding domain
	MYB-Related	At5g08520	myb family transcription factor, contains Pfam profile: PF00249 myb-like DNA-binding domain
	MYB-Related	At1g17520	DNA-binding protein, putative, contains similarity to DNA-binding protein PcMYB1 (Petroselinum crispum) gi:2224899:gb:AAB61699
	MYB-Related	At5g04760	myb family transcription factor, contains Pfam profile: PF00249 myb-like DNA-binding domain
	MYB-Related	At1g09770	ATCDC5_CDC5__myb family transcription factor, contains Pfam profile: PF00249 myb-like DNA-binding domain
	MYB-Related	At5g47390	myb family transcription factor, contains Pfam profile: PF00249 myb-like DNA-binding domain
	MYB-Related	At2g03470	myb family transcription factor / ELM2 domain-containing protein, contains Pfam profile: PF00249 Myb-like DNA-binding domain; contains Pfam profile: PF01448 ELM2 domain
	MYB-Related	At5g59430	telomere repeat-binding protein 1 (TRP1), identical to telomere repeat-binding protein TRP1 (Arabidopsis thaliana) GI:5459298
	MYB-Related	At5g52660	myb family transcription factor, contains PFAM profile: PF00249 myb-like DNA-binding domain
	MYB-Related	At1g58220	myb family transcription factor, contains Pfam profile: PF00249: Myb-like DNA-binding domain
	ZF-HD	At5g65410	HB25, zinc finger homeobox family protein / ZF-HD homeobox family protein, similar to hypothetical proteins (GP:4220524)(GP:3184285:)(Arabidopsis); ZP-HD homeobox family protein GP:13374061 (Flaveria bidentis);GP:5091602 {Oryza sativa}
	NAC	At3g10500	ANAC053__no apical meristem (NAM) family protein, similar to to NAC2 (GI:645671) (Arabidopsis thaliana); contains Pfam PF02365: No apical meristem (NAM) protein
	NAC	At4g35580	no apical meristem (NAM) family protein, similar to TIP (Arabidopsis thaliana) GI:9408601; contains Pfam profile PF02365: No apical meristem (NAM) protein
	NAC	At1g77450	ANAC032__no apical meristem (NAM) family protein, contains Pfam PF02365: No apical meristem (NAM) domain; similar to GRAB1 protein GB:CAA09371, a novel member of the NAC domain family
	NAC	At1g34190	ANAC017__no apical meristem (NAM) family protein, contains Pfam PF02365: No apical meristem (NAM) protein; similar to NAM protein GI:6066595 (Petunia hybrida); nam-like protein 9 (GI:21105746) (Petunia x hybrida); NAC1 GI:7716952 (Medicago truncatula)
	NAC	At3g49530	ANAC062__no apical meristem (NAM) family protein, contains Pfam PF02365: No apical meristem (NAM) domain; similar to NAC2 - Arabidopsis thaliana, EMBL:AF201456
	NAC	At1g01720	ANAC002_ATAF1__no apical meristem (NAM) family protein, contains Pfam PF02365: No apical meristem (NAM) domain; similar to NAC domain protein NAM GB:AAD17313 GI:4325282 from (Arabidopsis thaliana)
	NAC	At5g22290	ANAC089__no apical meristem (NAM) family protein, contains Pfam PF02365: No apical meristem (NAM) domain
	NAC	At1g69490	ANAC029_NAP__no apical meristem (NAM) family protein, similar to N-term half of NAC domain protein NAM (Arabidopsis thaliana) GI:4325282
	NAC	At5g63790	ANAC102__no apical meristem (NAM) family protein, contains Pfam PF02365: No apical meristem (NAM) domain; contains similarity to NAC-domain protein
	NAC	At1g52890	ANAC019__no apical meristem (NAM) family protein, contains Pfam PF02365: No apical meristem (NAM) domain; similar to NAM (no apical meristem) GB:CAA63101 from (Petunia x hybrida)
	NAC	At5g04410	ANAC078_NAC2__no apical meristem (NAM) family protein, contains Pfam PF02365: No apical meristem (NAM) protein; supporting cDNA gi:6456750:gb:AF201456.1:AF201456
	NAC	At5g24590	ANAC091_TIP__turnip crinkle virus-interacting protein / TCV-interacting protein (TIP), contains Pfam PF02365: No apical meristem (NAM) domain; similar to NAC2 (GI:6456751) {Arabidopsis thaliana}; identical to cDNA TIP mRNA, GI:9408600
	NAC	At1g32870	ANAC013__no apical meristem (NAM) family protein, similar to to NAC2 (GI:645671) (Arabidopsis thaliana); contains Pfam PF02365: No apical meristem (NAM) protein
	AP2	At3g25890	encodes a member of the ERF (ethylene response factor) subfamily B-6 of ERF/AP2 transcription factor family. The protein contains one AP2 domain. There are 12 members in this subfamily including RAP2.11.
	AP2	At1g19210	encodes a member of the DREB subfamily A-5 of ERF/AP2 transcription factor family. The protein contains one AP2 domain. There are 15 members in this subfamily including RAP2.1, RAP2.9 and RAP2.10.
	AP2	At5g61600	encodes a member of the ERF (ethylene response factor) subfamily B-3 of ERF/AP2 transcription factor family. The protein contains one AP2 domain. There are 18 members in this subfamily including ATERF-1, ATERF-2, AND ATERF-5.
	AP2	At4g36920	AP2_FL1_FLO2__floral homeotic protein APETALA2 (AP2), Identical to (SP:P47927) Floral homeotic protein APETALA2. (Mouse-ear cress) {Arabidopsis thaliana}
	AP2	At4g25470	CBF2_DREB1C_FTQ4__encodes a member of the DREB subfamily A-1 of ERF/AP2 transcription factor family (CBF2). The protein contains one AP2 domain. There are six members in this subfamily, including CBF1, CBF2, and CBF3. This gene is involved in response to low temperature and abscisic acid.
	AP2	At1g71130	encodes a member of the ERF (ethylene response factor) subfamily B-5 of ERF/AP2 transcription factor family. The protein contains one AP2 domain. There are 7 members in this subfamily.
	AP2	At1g50640	ATERF3_ERF3__encodes a member of the ERF (ethylene response factor) subfamily B-1 of ERF/AP2 transcription factor family (ATERF-3). The protein contains one AP2 domain. There are 15 members in this subfamily including ATERF-3, ATERF-4, ATERF-7, and leafy petiole.
	AP2	At5g61590	DEWAX, encodes a member of the ERF (ethylene response factor) subfamily B-3 of ERF/AP2 transcription factor family. The protein contains one AP2 domain. There are 18 members in this subfamily including ATERF-1, ATERF-2, AND ATERF-5.
	AP2	At3g20840	PLT1__similar to ovule development protein, putative [Arabidopsis thaliana] (TAIR:At1g51190.1); similar to OSJNBa0014K14.15 [Oryza sativa (japonica cultivar-group)] (GB:XP_473084.1); contains InterPro domain Pathogenesis-related transcriptional factor and ERF (InterPro:IPR001471)
	AP2	At1g28360	ATERF12_ERF12__encodes a member of the ERF (ethylene response factor) subfamily B-1 of ERF/AP2 transcription factor family (ERF12). The protein contains one AP2 domain. There are 15 members in this subfamily including ATERF-3, ATERF-4, ATERF-7, and leafy petiole.
	AP2	At5g67190	encodes a member of the DREB subfamily A-5 of ERF/AP2 transcription factor family. The protein contains one AP2 domain. There are 16 members in this subfamily including RAP2.1, RAP2.9 and RAP2.10.
	AP2	At5g18450	encodes a member of the DREB subfamily A-2 of ERF/AP2 transcription factor family. The protein contains one AP2 domain. There are eight members in this subfamily including DREB2A AND DREB2B that are involved in response to drought.
	AP2	At5g53290	encodes a member of the ERF (ethylene response factor) subfamily B-5 of ERF/AP2 transcription factor family. The protein contains one AP2 domain. There are 7 members in this subfamily.
	AP2	At5g47230	ATERF5_ATERF-5_ERF5__encodes a member of the ERF (ethylene response factor) subfamily B-3 of ERF/AP2 transcription factor family (ATERF-5). The protein contains one AP2 domain. There are 18 members in this subfamily including ATERF-1, ATERF-2, AND ATERF-5.
	AP2	At5g05410	DREB2A_DREB2__encodes a member of the DREB subfamily A-2 of ERF/AP2 transcription factor family (DREB2A). The protein contains one AP2 domain. There are eight members in this subfamily including DREB2B.
	AP2	At3g15210	ATERF4_ATERF-4_ERF4_RAP2.5__Encodes a member of the ERF (ethylene response factor) subfamily B-1 of ERF/AP2 transcription factor family (ATERF-4). The protein contains one AP2 domain. Acts as a negative regulator of JA-responsive defense gene expression and resistance to the necrotrophic fungal pathogen Fusarium oxysporum and antagonizes JA inhibition of root elongation.
	AP2	At3g14230	RAP2.2__encodes a member of the ERF (ethylene response factor) subfamily B-2 of ERF/AP2 transcription factor family (RAP2.2). The protein contains one AP2 domain. There are 5 members in this subfamily including RAP2.2 AND RAP2.12.
	AP2	At5g51190	encodes a member of the ERF (ethylene response factor) subfamily B-3 of ERF/AP2 transcription factor family. The protein contains one AP2 domain. There are 18 members in this subfamily including ATERF-1, ATERF-2, AND ATERF-5.
	AP2	At5g47220	ATERF2_ATERF-2_ERF2__Encodes a member of the ERF (ethylene response factor) subfamily B-3 of ERF/AP2 transcription factor family (ATERF-2). The protein contains one AP2 domain. Functions as activator of GCC boxÂ–dependent transcription. Positive regulator of JA-responsive defense genes and resistance to F. oxysporum and enhances JA inhibition of root elongation.
	AP2	At1g74930	encodes a member of the DREB subfamily A-5 of ERF/AP2 transcription factor family. The protein contains one AP2 domain. There are 15 members in this subfamily including RAP2.1, RAP2.9 and RAP2.10.
	AP2	At5g25190	ESE3, encodes a member of the ERF (ethylene response factor) subfamily B-6 of ERF/AP2 transcription factor family. The protein contains one AP2 domain. There are 12 members in this subfamily including RAP2.11.
	AP2	At2g38340	encodes a member of the DREB subfamily A-2 of ERF/AP2 transcription factor family. The protein contains one AP2 domain. There are eight members in this subfamily including DREB2A AND DREB2B that are involved in response to drought.
	AP2	At4g11140	CRF1, encodes a member of the ERF (ethylene response factor) subfamily B-5 of ERF/AP2 transcription factor family. The protein contains one AP2 domain. There are 7 members in this subfamily.
	AP2	At3g16770	ATEBP_RAP2.3__Encodes a member of the ERF (ethylene response factor) subfamily B-2 of the plant specific ERF/AP2 transcription factor family (RAP2.3). The protein contains one AP2 domain. There are 5 members in this subfamily including RAP2.2 AND RAP2.12.It is localized to the nucleus and acts as a transcriptional activator through the GCC-box. It has been identified as a suppressor of Bax-induce…
	AP2	At4g17490	ATERF6_ERF-6-6__encodes a member of the ERF (ethylene response factor) subfamily B-3 of ERF/AP2 transcription factor family (ATERF-6). The protein contains one AP2 domain. There are 18 members in this subfamily including ATERF-1, ATERF-2, AND ATERF-5.
	AP2	At3g20310	ATERF7_ATERF-7_ERF7__Encodes a member of the ERF (ethylene response factor) subfamily B-1 of ERF/AP2 transcription factor family (ATERF-7). The protein contains one AP2 domain. Phosphorylated by PKS3 in vitro. Involved in ABA-mediated responses. Acts as a repressor of GCC boxÂ–mediated transcription together with AtSin3 and HDA19.
	AP2	At1g78080	RAP2.4__encodes a member of the DREB subfamily A-6 of ERF/AP2 transcription factor family (RAP2.4). The protein contains one AP2 domain. There are 8 members in this subfamily.
	AP2	At4g34410	ERF109, encodes a member of the ERF (ethylene response factor) subfamily B-3 of ERF/AP2 transcription factor family. The protein contains one AP2 domain. There are 18 members in this subfamily including ATERF-1, ATERF-2, AND ATERF-5.
	AP2	At5g13330	encodes a member of the ERF (ethylene response factor) subfamily B-4 of ERF/AP2 transcription factor family. The protein contains one AP2 domain. There are 7 members in this subfamily.
	AP2	At2g41710	ovule development protein, putative, similar to ovule development protein AINTEGUMENTA (GI:1209099) (Arabidopsis thaliana);Pfam domain (PF00847)
	AP2	At2g40220	ABI4_ISI3_SAN5_SIS5_SUN6__encodes a member of the DREB subfamily A-3 of ERF/AP2 transcription factor family (ABI4). The protein contains one AP2 domain. There is only one member in this family. Involved in abscisic acid (ABA) signal transduction, ABA-mediated glucose response, and hexokinase-dependent sugar responses.
	AP2	At2g46310	encodes a member of the ERF (ethylene response factor) subfamily B-5 of ERF/AP2 transcription factor family. The protein contains one AP2 domain. There are 7 members in this subfamily.
	AP2	At1g53910	RAP2.12__encodes a member of the ERF (ethylene response factor) subfamily B-2 of ERF/AP2 transcription factor family (RAP2.12). The protein contains one AP2 domain. There are 5 members in this subfamily including RAP2.2 AND RAP2.12.
	ARF	At1g59750	ARF1__auxin-responsive factor (ARF1), identical to auxin response factor 1 GI:2245378 from (Arabidopsis thaliana)
	GATA	At3g60530	zinc finger (GATA type) family protein, identical to cDNA for GATA transcription factor 4 GI:2959735
	GATA	At3g54810	zinc finger (GATA type) family protein, GATA transcription factor 3, Arabidopsis thaliana, Y13650
	GATA	At4g36620	GATA19, zinc finger (GATA type) family protein
	GATA	At4g26150	zinc finger (GATA type) family protein, Arabidopsis thaliana mRNA for GATA transcription factor 3, PID:e1254739
	GATA	At1g51600	ZML2__zinc finger (GATA type) family protein, contains similarity to zinc-finger protein ZIM (Arabidopsis thaliana) gi:8918533:dbj:BAA97679; contains Pfam PF00320: GATA zinc finger
	GATA	At4g24470	ZIM__zinc finger (GATA type) protein ZIM (ZIM), identical to zinc-finger protein expressed in Inflorescence Meristem, ZIM gi:8918533 from (Arabidopsis thaliana)
	GATA	At5g66320	zinc finger (GATA type) family protein
	GATA	At3g16870	zinc finger (GATA type) family protein, contains Pfam profile:PF00320 GATA:GATA zinc finger
	GATA	At3g21175	ZML1__zinc finger (GATA type) family protein, similar to zinc finger protein ZIM gi:8918533 from (Arabidopsis thaliana); contains Pfam PF00320: GATA zinc finger
	Dof	At5g39660	CDF2__Dof-type zinc finger domain-containing protein, identical to H-protein promoter binding factor-2a GI:3386546 from (Arabidopsis thaliana). Interacts with LKP2 and FKF1, but its overexpression does not change flowering time under short or long day conditions.
	Dof	At3g47500	CDF3__Dof-type zinc finger domain-containing protein, identical to H-protein promoter binding factor-2a GI:3386546 from (Arabidopsis thaliana). Interacts with LKP2 and FKF1, but its overexpression does not change flowering time under short or long day conditions.
	Dof	At2g28810	Dof-type zinc finger domain-containing protein, similar to zinc finger protein OBP2 GI:5059394 from (Arabidopsis thaliana)
	EIL	At1g73730	EIL3__ethylene-insensitive3-like3 (EIL3), identical to ethylene-insensitive3-like3 (EIL3) GB:AF004215 (Arabidopsis thaliana) (Cell 89 (7), 1133-1144 (1997))
	GRAS	At5g66770	scarecrow transcription factor family protein
	GRAS	At3g50650	scarecrow-like transcription factor 7 (SCL7)
	GRAS	At3g60630	scarecrow transcription factor family protein, scarecrow-like 6, Arabidopsis thaliana, EMBL:AF036303
	GRAS	At3g54220	SCR_SGR1__scarecrow transcription factor, putative, nearly identical to SCARECROW (Arabidopsis thaliana) GI:1497987
	GRAS	At2g45160	scarecrow transcription factor family protein
	GRAS	At3g46600	scarecrow transcription factor family protein, scarecrow-like 11 - Arabidopsis thaliana, EMBL:AF036307
	GRAS	At1g50420	SCL3__scarecrow-like transcription factor 3 (SCL3), identical to GB:AAD24404 GI:4580515 from (Arabidopsis thaliana) (Plant J. 18 (1), 111-119 (1999))
	GRAS	At2g04890	SCL21__scarecrow-like transcription factor 21 (SCL21)
	GRAS	At4g17230	scarecrow-like transcription factor 13 (SCL13)
	GRAS	At5g59450	scarecrow-like transcription factor 11 (SCL11), scarecrow-like 11, Arabidopsis thaliana, EMBL:AF036307
	GRAS	At5g48150	PAT1__phytochrome A signal transduction 1 (PAT1)
	GRAS	At1g50600	scarecrow-like transcription factor 5 (SCL5), similar to SCARECROW GB:AAB06318 GI:1497987 from (Arabidopsis thaliana)
	TCP	At2g30410	KIS__tubulin folding cofactor A (KIESEL), identical to cDNA tubulin folding cofactor A, GI:20514256, SP:O04350 Tubulin-specific chaperone A (Tubulin-folding cofactor A) (CFA) (TCP1-chaperonin cofactor A homolog) {Arabidopsis thaliana}
	TCP	At3g27010	AT-TCP20_PCF1__TCP family transcription factor, putative, similar to PCF2 ((GI:2580440) Oryza sativa)
	TCP	At3g47620	TCP14, TCP family transcription factor, putative, auxin-induced basic helix-loop-helix transcription factor - Gossypium hirsutum, EMBL:AF165924
	TCP	At5g16070	chaperonin, putative, similar to SWISS-PROT:P80317 T-complex protein 1, zeta subunit (TCP-1-zeta) (Mus musculus); contains Pfam:PF00118 domain, TCP-1/cpn60 chaperonin family
	TCP	At5g08330	TCP family transcription factor, putative, similar to PCF1 (GI:2580438) and PCF2 ((GI:2580440) Oryza sativa) ; auxin-induced basic helix-loop-helix transcription factor, Gossypium hirsutum, EMBL:AF165924
	TCP	At1g58100	TCP8, TCP family transcription factor, putative, similar to auxin-induced basic helix-loop-helix transcription factor GI:5731257 from (Gossypium hirsutum)
	TCP	At1g35560	TCP23, TCP family transcription factor, putative, similar to PCF2 (GI:2580440) and PCF1 (GI:2580438) (Oryza sativa)
	TCP	At5g51910	TCP19, TCP family transcription factor, putative, similar to PCF2 ((GI:2580440) Oryza sativa)
	TCP	At1g69690	TCP15, TCP family transcription factor, putative, similar to PCF1 (GI:2580438) and PCF2 ((GI:2580440) Oryza sativa)
	TCP	AT5g60970	TCP transcription factor family, TCP5
	TCP	At3g45150	TCP transcription factor family, TCP16
	TCP	At1g53230	TCP transcription factor family, TCP3
	TCP	At3g18550	TCP transcription factor family, TCP18
	TCP	At1g30210	TCP transcription factor family, TCP24
	TCP	At3g15030	TCP transcription factor family, TCP4
	TCP	At1g67260	TCP transcription factor family, TCP1
	TCP	At4g18390	TCP transcription factor family, TCP2
	TCP	At2g31070	TCP transcription factor family, TCP10
	TCP	At3g02150	TCP transcription factor family, TCP13

## Sheet: (C) TFs identified in GRN
	AGI	Gene name	Description	TF families
	At1g05710	bHLH153	basic helix-loop-helix (bHLH) DNA-binding superfamily protein	bHLH
	At5g54680	bHLH105	basic helix-loop-helix (bHLH) DNA-binding superfamily protein	bHLH
	At1g66470	RHD6	bHLH, ROOT HAIR DEFECTIVE6	bHLH
	At2g33880	HB3	Encodes a protein with similarity to WUS type homeodomain protein.	HB
	At2g34710	HB14	Encodes a member of HD-Zip family which contains homeodomain-leucine zipper domains and domain similar to a mammalian sterol binding domain.	HB
	At3g28910	MYB30	myb family transcription factor	MYB
	At3g50060	MYB77	R2R3 transcription factor gene family	MYB
	At1g17460	TRFL3	TRFL3__myb family transcription factor, contains Pfam PF00249: Myb-like DNA-binding domain	MYB-Related
	At1g19000	At1g19000	myb family transcription factor, similar to MybSt1 GI:7705206 from (Solanum tuberosum)	MYB-Related
	At5g65410	HB25	zinc finger homeodomain transcriptional factor family	ZF-HD
	At4g11140	CRF1	ERF/AP2 transcription factor family	AP2
	At5g61590	DEWAX	ERF/AP2 transcription factor family	AP2
	At1g50640	ERF3	ERF/AP2 transcription factor family	AP2
	At3g15210	ERF4	ERF/AP2 transcription factor family	AP2
	At3g20310	ERF7	ERF/AP2 transcription factor family	AP2
	At4g34410	ERF109	ERF/AP2 transcription factor family	AP2
	At3g14230	RAP2.2	ERF/AP2 transcription factor family	AP2
	At3g16770	RAP2.3	ERF/AP2 transcription factor family	AP2
	At1g78080	RAP2.4	ERF/AP2 transcription factor family	AP2
	At1g53910	RAP2.12	ERF/AP2 transcription factor family	AP2
	At4g36620	GATA19	GATA factor family of zinc finger transcription factors	GATA
	At3g21175	ZML1	GATA-type transcription factors	GATA
	At5g39660	CDF2	Dof-type zinc finger domain-containing protein	Dof
	At3g47500	CDF3	Dof-type zinc finger domain-containing protein	Dof
	At2g28810	At2g28810	Dof-type zinc finger DNA-binding family protein	Dof
	At5g48150	PAT1	GRAS domain family	GRAS
	At1g67260	TCP1	TCP family transcription factor	TCP
	At4g18390	TCP2	TCP family transcription factor	TCP
	At1g53230	TCP3	TCP transcription factor family	TCP
	At3g15030	TCP4	TCP family transcription factor	TCP
	AT5g60970	TCP5	TCP transcription factor family	TCP
	At1g58100	TCP8	TCP transcription factor family	TCP
	At2g31070	TCP10	TCP family transcription factor	TCP
	At3g02150	TCP13	TCP family transcription factor	TCP
	At3g47620	TCP14	TCP transcription factor family	TCP
	At1g69690	TCP15	TCP family transcription factor	TCP
	At3g45150	TCP16	TCP transcription factor family	TCP
	At3g18550	TCP18	TCP transcription factor family	TCP
	At5g51910	TCP19	TCP transcription factor family	TCP
	At3g27010	TCP20	TCP transcription factor family	TCP
	At1g35560	TCP23	TCP transcription factor family	TCP
	At1g30210	TCP24	TCP transcription factor family	TCP
