# Supplementary material for: A Molecular Signal Integration Network Underpinning Arabidopsis Seed Germination
Source: Curr Biol. 2020 Oct 5;30(19):3703–3712.e4. doi: 10.1016/j.cub.2020.07.012 (PMC7544511; doi:10.1016/j.cub.2020.07.012)
Supplement: Data S2. Cytoscape File Containing the Interaction Network Derived in This Study, Related to Figure 3 [file mmc4.zip]

Archive with 1 entries (1 files):
- curbio_16676_Data_S2_TFs_EXPA_Network.cys
